# Supplementary material for: Digital Response Test in Epilepsy assesses interictal epileptiform discharge effects in real time
Source: Epilepsia. 2025 Oct 3;67(1):381–95. doi: 10.1111/epi.18629 (PMC12893249; doi:10.1111/epi.18629)
Supplement: Supplementary file 3 — Table S1. [file EPI-67-381-s005.xlsx]

## Sheet: Table of contents
			Table of contents
			Table S1: The EEG dataset used for training and optimization of the IED-detection model
			TableS2: Medical history and results of the patients who were tested with DigRTEpi in the prospective pilot study.
			Table S3: The methods used to optimize the IED-detection model and the metrics used to measure its performance.
			Tabe S4: Questions and tasks in 17 different languages, which were implented in videos and used to test patients in iART

## Sheet: Table S1
EEG file name	Behavioral	Montage		Sampling		EEG duration	Duration sum	Baseline of the channel used		IED type		No of		Channel for IED	Comments	Epilepsy type/syndrome	Antiseizure medication	Age, Sex
Bern dataset	testing			frequency [Hz]		[hh:mm:ss]	[hh:mm:ss]	for IED labeling				IED-bursts		labeling			(mg/kg bodyweight/day)
101_FL_REF_new_PartB.edf	flash	REF		512		00:18:05		very calm/very good		focal, gen atyp, gen typ		23		Fp2-F8	great signal-to-noise ratio	GGE	VPA (9.2), TPM (1.2)
101_SC_REF_new.edf	car	REF		512		00:18:46		good/little muscle		focal, gen atyp, gen typ		51		F3-C3	great signal-to-noise ratio	GGE	VPA (9.2), TPM (1.2)
104_FLb.edf	flash	bipolar		512		01:36:34		good/little muscle		focal, gen atyp		67		Fp2-F8	good signal-to-noise ratio	fE-uE	LEV (29), BBX (1.4)
111_FL_Raw.edf	flash	REF		1024		00:14:00		ok		focal, gen atyp		16		Fz-Cz	good signal-to-noise ratio	JME	VPA (14.3)
111_SC_Raw.edf	car	REF		1024		00:22:54		good/little muscle		focal, gen atyp		22		Fz-Cz	good signal-to-noise ratio	JME	VPA (14.3)
117_FL_SC_new	flash	REF		512		00:52:16		many eye artifacts		focal		5		Fp2-F8	ok signal-to-noise ratio	JME	-
120_1_FL.edf	flash	REF		512		00:07:09		very calm/very good		focal, gen atyp		14		Fp1-F3	good signal-to-noise ratio	FLE	OXC (21.8)
120_2_Sca.edf	car	REF		512		00:09:28		good/little muscle		focal, gen atyp		2		F4-C4	ok signal-to-noise ratio	FLE	LEV (36.4)
120_2_SCb.edf						00:17:45	0:27:13					4
123_FL	flash	bipolar		512		00:05:32		good/little muscle		focal, gen atyp		8		Cz-Pz	montage is bipolar, moderate signal-to-noise ratio	MTLE left	CBZ (18.5)
123_SC	car	bipolar		512		00:05:54		good/little muscle		focal, gen atyp		4		Cz-Pz	montage is bipolar, moderate to weak signal-to-noise ratio	MTLE left	CBZ (18.5)
			9
129_FL_Raw.edf	flash	REF		512		00:19:24		some eye artifact		focal, gen atyp		40		Fp2-F8	good signal-to-noise ratio	fE-sE (resected AVM temporobasal right)	LEV (23.5)
130_SC_Raw.edf	car	REF		1024		00:44:51		some muscle&little eye artifacts		gen atyp		2		F3-C3	ok signal-to-noise ratio	CAE	LTG (2.5)
131_2_FL.edf	flash	REF		512		00:12:35		some eye artifact		gen atyp, gen typ		4		Fp2-F4	very good signal-to-noise ratio	JME	LTG (10.9), LEV (54.5)
132_SC_Raw.edf	car	REF		256		00:25:46		moderate muscle		focal, gen atyp		16		T3-T5	ok signal-to-noise ratio	fE-uE	LTG (6.2), LEV (15.4)
133_FL_Raw.edf	flash	REF		512		00:09:30		little muscle, focal slowing		focal, gen atyp		22		T4-T6	predominantely focal IEDs	1st seizure, schizophrenia	- (clozapine)
133_SCb_Raw.edf	car	REF		512		00:28:02		some muscle, focal slowing		focal, gen atyp		10		T4-T6	ok signal-to-noise ratio	1st seizure, schizophrenia	- (clozapine)
134_FL_Raw.edf	flash	REF		1024		00:22:03		some eye artifact		focal, gen atyp		58		Fp1-F3	good signal-to-noise ratio	JME	LTG (3)
134_SC_Raw.edf	car	REF		1024		00:20:28		ok		focal, gen atyp		15		Fz-Cz	moderate signal-to-noise ratio	JME	LTG (3)
135_FLa_Raw.edf	flash	REF		512		00:08:28		calm/very good		focal, gen atyp		3		Fp2-F4	very good signal-to-noise ratio	GGE	TPM (1.3)
135_FLb_Raw.edf						00:08:33	0:17:01					4
135_SCa_Raw.edf	car	REF		512		00:17:59		calm/very good		focal, gen atyp		19		Cz-Pz	ok signal-to-noise ratio	GGE	TPM (1.3)
135_SCb_Raw.edf						00:20:23	0:38:22					18
135_2_FLa-Raw.edf	flash	REF		512		00:00:28		calm, little muscle		focal, gen atyp		1		Fp1-F3	good signal-to-noise ratio	GGE	TPM (1.9)
135_2_FLb-Raw.edf						00:03:06						0
135_2_FLc-Raw.edf						00:13:52						1
135_2_FLd-Raw.edf						00:06:44	0:24:10					1
135_2_SCa_Raw.edf	car	REF		512		00:23:01		some muscle artifact		gen atyp		1		Fp1-F3	good signal-to-noise ratio	GGE	TPM (1.9)
135_2_SCb_Raw.edf						00:00:32						0
135_2_SCc_Raw.edf						00:08:12	0:31:45					2
135_3_SC_Raw.edf	car	REF		512		00:27:15		some muscle artifact		focal, gen atyp		3		Fp1-F3	ok signal-to-noise ratio	GGE	TPM (2.6)
136_SCa_Raw.edf	car	REF		512		00:13:20		blink artifacts		focal, gen atyp		5		Fz-Cz	poor signal-to-noise ratio	FLE	LEV (38.5)
136_SCb_Raw.edf						00:18:31	0:31:51					16
136_2_FL_Raw.edf	flash	REF		512		00:07:49		good/little muscle		focal, gen atyp		10		Fz-Cz	ok signal-to-noise ratio	FLE	LEV (38.5)
136_2_SC_Raw.edf	car	REF		512		00:22:52		some movement/eye		focal, gen atyp		18		Fz-Cz	ok signal-to-noise ratio	FLE	LEV (38.5)
137_FL_Raw.edf	flash	REF		512		00:13:18		good/little muscle		focal, gen atyp		8		T3-T5	ok signal-to-noise ratio	fE-uE	-
137_SCa_Raw.edf	car	REF		512		00:12:51		moderate muscle+movement		focal, gen atyp		31		T3-T5	good signal-to-noise ratio, mainly focal IEDs	fE-uE	-
137_SCb_Raw.edf						00:14:43	0:27:34					17
138_SC.edf	car	bipolar		512		00:39:44		good/little muscle		focal, gen atyp, gen typ		24		C3-P3	great signal-to-noise ratio	GGE	VPA (21.5)
138_FL_SC_new_PartC.edf	car	REF		512		00:36:18		good/little muscle		focal, gen atyp, gen typ		25		C3-P3	great signal-to-noise ratio	GGE	VPA (21.5)
138_FL_SC_new_PartB.edf	flash	REF		512		00:22:36		very calm/very good		focal, gen atyp, gen typ		17		C3-P3	great signal-to-noise ratio	GGE	VPA (21.5)
139_SCa_Raw.edf	car	REF		1024		00:15:21		good/little muscle		focal, gen atyp		5		Fz-Cz	ok signal-to-noise ratio	fE-sE (stroke central region right)	LTG (3)
139_SCb_Raw.edf						00:00:01						0			EEG only one second long
139_SCc_Raw.edf						00:23:52	0:39:14					5			ok signal-to-noise ratio
140_SC_REF.edf	car	REF		512		00:09:45		ok baseline		focal, gen atyp		8		T6-O2	ok signal-to-noise ratio	fE-uE	CBZ. (10.0)
141_FLa_Ref.edf	flash	REF		512		00:03:12		ok baseline		focal, gen atyp		8		T5-O1	ok signal-to-noise ratio, many focal discharges	fE-uE	LEV (16.5)
141_FLb_Ref.edf						00:10:51	0:14:03					35
141_SC_Ref.edf	car	REF		512		00:31:49		many artifacts		focal, gen atyp		60		T3-T5	ok signal-to-noise ratio	fE-uE	LEV (16.5)
142_SCa_REF.edf	car	REF		512		00:10:39		little muscle, blink artifacts		focal, gen atyp		4		Fp1-F7	good signal-to-noise ratio	FLE	LEV (36.4)
142_SCb_REF.edf						00:11:45						3
142_SCc_REF.edf						00:05:47	0:28:11					2
142_FL_2_REF.edf	flash	REF		512		00:06:59		good/little muscle		focal, gen atyp, gen typ		15		Fp1-F3	good signal-to-noise ratio	FLE	OXC (21.8)
143_FL_REF.edf	flash	REF		512		00:08:10		ok baseline		focal, gen atyp		6		Fz-Cz	ok signal-to-noise ratio	JAE	LTG (2.7)
143_SC_REF.edf	car	REF		512		00:33:42		ok baseline		focal, gen atyp		72		F4-C4	ok signal-to-noise reatio	JAE	LTG (2.7)
144_SC_REF.edf	car	REF		512		00:24:49		calm/very good		focal, gen atyp, gen typ		8		Fz-Cz	good signal-to-noise ratio	fE-sE (resected cavernoma cingulate gyrus left)	LEV (27.0)
145_FLb_REF.edf	flash	REF		512		00:05:09		calm/very good		gen atyp		2		Fp2-F8	ok signal-to-noise ratio	MTLE (after SAH right)	GBP (23.4), VPA (7.8), LTG (3.1)
145_SC_REF.edf	car	REF		512		00:18:17		many eye artifacts		gen typ		2		Fp2-F8	ok signal-to-noise ratio	MTLE (after SAH right)	GBP (23.4), VPA (7.8), LTG (3.1)
146_SC_REF.edf	car	REF		512		00:28:42		ok baseline		focal, gen atyp		35		Fp2-F4	ok signal-to-noise ratio	JAE	PB (2.6)
148_FL_SC_new_PartA.edf	flash	REF		512		00:07:54		ok baseline		focal, gen atyp		19		Fp1-F7	ok signal-to-noise ratio	fE-uE	LTG (2.5), LEV (37), CLB (0.2)
148_FL_SC_new_PartB.edf	car	REF		512		00:03:55		many artifacts		gen atyp		2		Cz-Pz	moderate signal-to-noise ratio	fE-uE	LTG (2.5), LEV (37), CLB (0.2)
148_FL_SC_new_PartC.edf						00:05:21	0:09:16					2
149_SCa_REF.edf	car	REF		512		00:06:05		baseline not calm				0			ok signal-to-noise ratio, not so calm baseline	fE-sE (resected cavernoma parieto-occipital left)	LEV (33.3), OXC (20.0)
149_SCb_REF.edf						00:09:00				focal, gen atyp		8		Fp2-F4
149_SCc_REF.edf						00:09:42	0:24:47					0
150_FL_REF.edf	flash	REF		512		00:16:14		good/little muscle		gen atyp		1		Fp2-F8	good signal-to-noise ratio	CAE	LEV (20), LTG (10)
150_SC_REF.edf	car	REF		512		00:06:58		good/little muscle		gen atyp		1		Fz-Cz	good signal-to-noise ratio	CAE	LEV (20), LTG (10)
151_SC_RawData.edf	car	REF		512		00:12:33		good/little muscle		focal, gen atyp		41		Cz-Pz	ok signal-to-noise ratio	IGE with GTCS	LEV (54.5), LTG (5.5), TPM (1.4)
153_FLa_Raw.edf	flash	REF		512		00:03:27		super calm		gen atyp		6		Fp2-F8	very good signal-to-noise ratio	IGE with GTCS	LEV (32)
153_FLb_Raw.edf						00:06:34	0:10:01					18
153_SC_Raw.edf	car	REF		512		00:15:58		very calm/very good		gen atyp		54		Fz-Cz	very good signal-to-noise ratio	IGE with GTCS	LEV (32)
155_FL_Raw.edf	flash	REF		512		00:11:12		calm/good		gen atyp, gen typ		1		F4-C4	very good signal-to-noise ratio	fE-sE (FCD type IIb parietal left)	LTG (1.5)
156_FL_Raw.edf	flash	REF		512		00:12:51		very calm/very good		gen atyp		71		F4-C4	(very) good signal-to-noise ratio	GGE, DDx sE	LEV (31.3)
157_FL_Raw.edf	flash	REF		512		00:09:10		calm/good		focal, gen atyp		44		F3-C3	many IEDs with small sig-to-noise ratio	IGE with GTCS	-
157_SC_Raw.edf	car	REF		512		00:22:36		musle left hemisphere		focal, gen atyp		102		Fz_Cz	moderate signal-to-noise ratio	IGE with GTCS	-
158_FL_Raw.edf	flash	REF		512		00:03:39		moderately calm/muscle		gen atyp		10		F3-C3	clear signal-to-noise ratio	fE-sE (meningoencephalitis)	LEV (49.1), CLZ (0.02)
158_SCa_Raw.edf	car	REF		512		00:19:37		muscle		gen atyp		129		F3-C3	clear signal-to-noise ratio	fE-sE (meningoencephalitis)	LEV (49.1), CLZ (0.02)
158_SCb_Raw.edf						00:01:58	0:21:35					37
159_SC.edf	car	REF		512		00:23:01		good/little muscle		focal , gen atyp		4		Fp2-F8	good signal-to-noise ratio	fE-uE	LEV (25), VPA (7.5)
160_FL_Raw.edf	flash	REF		512		00:12:31		calm/very good		focal , gen atyp		9		Cz-Pz	moderate signal-to-noise ratio	fE-uE	LEV (30)
160_SC_Raw.edf	car	REF		512		00:29:41		calm/very good		focal , gen atyp		16		Cz-Pz	moderate signal-to-noise ratio	fE-uE	LEV (30)
161_SCa_Raw.edf	car	REF		512		00:08:57		good/little muscle		focal , gen atyp		11		Fz-Cz	good signal-to-noise ratio	fE-sE (resected meningeoma left frontal + local infection)	LEV (33.3)
161_SCb_Raw.edf						00:16:02	0:24:59					42
162_FL.edf	flash	REF		512		00:11:47		good/little muscle		focal, gen atyp, gen typ		8		P4-O2	good signal-to-noise ratio	GGE	LEV (32.1), CBZ (11.4)
162_SC.edf	car	REF		512		00:26:55		good/little muscle		focal, gen atyp		7		P4-O2	good signal-to-noise ratio	GGE	LEV (32.1), CBZ (11.4)
165_2_REF.edf	flash	REF		512		00:24:03		good/little muscle		focal, gen atyp		12		Fp1-F7	very good signal-to-noise ratio	JAE/JME	-
165_3_REF.edf	car	REF		512		00:28:05		good/little muscle		focal, gen atyp, gen typ		18		Fp1-F7	good signal-to-noise ratio	JAE/JME	-
167_FL.edf	flash	REF		512		00:21:01		good/little muscle		focal, gen atyp, gen typ		23		Fp2-F4	good signal-to-noise ratio	GGE, DDx sE	LEV (31.3)
171_FL_REF.edf	flash	REF		512		00:18:07		good/little muscle		focal, gen atyp		19		F4-C4	good signal-to-noise ratio	fE-uE	LEV (27)
172_FL_REF.edf	flash	REF		512		00:31:49		good/little muscle		focal, gen atyp		53		F4-C4	moderate signal-to-noise ratio	sE (FCD type IIa occipito-temporal left)	ZNS (7), OXC (20)
173_FL_REF.edf	flash	REF		512		00:18:36		very calm/very good		focal, gen atyp		12		F4-C4	moderate signal-to-noise ratio	fE-uE	LTG (3)
175_FL_REF.edf	flash	REF		512		00:16:36		very calm/very good		focal, gen atyp		43		Fz-Cz	good signal-to-noise ratio	JAE	ETX (13)
176_FL_REF.edf	flash	REF		512		00:05:37		calm/good		gen atyp		42		T3-T5	good signal-to-noise ratio	E-uE	LEV (37)
177_FL_REF.edf	flash	REF		512		00:18:05		very calm/very good		focal, gen atyp		17		Fz-Cz	moderate signal-to-noise ratio	E-uE	VPA (35), CBZ (24)
178_FL.edf	flash	REF		512		00:10:03		very calm/very good		focal, gen atyp		9		Fp2-F4	very good signal-to-noise ratio	JME	LEV (32.3)
179_FL_REF.edf	flash	REF		512		00:19:35		very calm/very good		focal, gen atyp		28		T5-O1	moderate signal-to-noise ratio	fE-uE	LEV (35), LTG (8)
182_FL_REF.edf	flash	REF		512		00:18:16		good/little muscle		focal, gen atyp		45		Fp1-F7	ok signal-to-noise ratio, weak IED signals	GGE	TPM (1.6), VPA (14.5)
183_FL.edf	flash	REF		512		00:18:32		very calm/very good		focal, gen atyp, gen typ		8		Fp1-F7	great signal-to-noise ratio	fE-uE	TPM (1.9), LTG (3.8), VPA (34.6)
184_FL.edf	flash	REF		512		00:13:43		very calm/very good		focal, gen atyp, gen typ		13		Fp1-F7	great signal-to-noise ratio	fE-uE	VPA (12.2)
184_SC.edf	car	REF		512		00:23:02		good/little muscle/some eye		focal, gen atyp, gen typ		12		F3-C3	good signal-to-noise ratio	fE-uE	VPA (12.2)
185_FL_REF.edf	flash	REF		512		00:17:54		good/little muscle		focal		10		F8-T4	weak signal-to-noise ratio	GGE	LEV (36.1), TPM (3.6), PRM (8.1), LTG (4.8)
185_SC_REF.edf	car	REF		512		00:15:23		good/little muscle		focal		8		F8-T4	weak signal-to-noise ratio	GGE	LEV (36.1), TPM (3.6), PRM (8.1), LTG (4.8)
187_FL_REF.edf	flash	REF		512		00:13:22		very calm/very good		focal, gen atyp		5		T4-T6	moderate signal-to-noise ratio	MTLE (after SAH right)	CBZ (14.5)
189_FLa_REF.edf	flash	REF		512		00:00:57		very calm/very good		focal		0		T5-O1	moderate signal-to-noise ratio, very short focal IEDs	TLE left	LEV (23.5), LTG (4.7)
189_FLb_REF.edf						00:12:17	0:13:14					13
Bern dataset
Number of patients:	53		No of EEGs:	82	summed EEG duration:	1 day, 4:19:08	[hr:mm:ss]			No of IED-bursts:		1910
		No of EEGs w/flash test		44
		No of EEGs w/car test		38	mean EEG duration:	0:20:43.268000	[hr:mm:ss]
Oslo dataset
patient name		Montage		sampling f		EEG duration		baseline		IED		No of IEDs		marked channel	Comments
Sid001	flash	REF		1024		00:23:32		good/calm		focal, gen atyp, gen typ		70		F4-C4	ok signal-to-noise ratio	CAE	ZNS (9.3)
	car	REF		1024		00:13:13		temporal muscle		focal, gen atyp, gen typ		38		Fz-Cz	good to very good signal-to-noise ratio	CAE	ZNS (9.3)
	MAPA	REF		1024		00:08:00		good/calm		focal, gen atyp, gen typ		36		Fz-Cz	good signal-to-noise ratio	CAE	ZNS (9.3)
Sid002	flash	REF		1024		00:08:13		moderate artifacts		no IEDs		0		P3-O1	if to be included for baseline take P3-O1	JAE	LTG (5.0), VPA (10.0)
	car	REF		1024		00:09:13		noisy/artifacts		no IEDs		0		C3-P3	baseline quite noisy, if taken for baseline, choose C3-P3	JAE	LTG (5.0), VPA (10.0)
	MAPA	REF		1024		00:08:45		frontotemporal muscle		focal		3		P3-O1	moderate signal-to-noise ratio	JAE	LTG (5.0), VPA (10.0)
Sid003	flash	REF		1024		00:27:12		moderate artifacts		focal, gen atyp, gen typ		11		P3-O1	good signal-to-noise ratio	JAE	LTG (3.0), VPA (24.0)
	car	REF		1024		00:09:47		moderate artifacts		no IEDs		0		P4-O2	if to be included for baseline take P4-O2	JAE	LTG (3.0), VPA (24.0)
	MAPA	REF		1024		00:08:38		moderate artifacts		no IEDs		0		P4-O2	if to be included for baseline take P4-O2	JAE	LTG (3.0), VPA (24.0)
Sid004	flash	REF		1024		00:10:35		fronto-temoral artifacts		focal, gen atyp		64		Cz-Pz	good signal-to-noise ratio	fE-uE	ESL (13.8)
	car	REF		1024		00:10:33		fronto-temoral artifacts		focal, gen atyp		18		C3-P3	good signal-to-noise ratio	fE-uE	ESL (13.8)
	MAPA	REF		1024		00:04:18		good/calm		focal, gen atyp		8		C3-P3	ok signal-to-noise ratio	fE-uE	ESL (13.8)
Sid005	flash	REF		1024		00:18:02		much muslce, unsteady baseline		focal, gen atyp, gen typ		394		Cz-Pz	good signal-to-noise ratio but baseline rarely returns to alpha	GGE	-
	car	REF		1024		00:08:33		unsteady baseline		focal, gen atyp		93		Cz-Pz	baseline rarely returns to calm alpha	GGE	-
Sid006	flash	REF		1024		00:27:12		very nice/calm baseline		focal, gen atyp, gen typ		14		F4-C4	nice signal-to-noise ratio	CAE	LEV (31.3)
	car	REF		1024		00:07:29		somtimes muscle and theta		gen atyp		3		F4-C4	less nice baseline than Flash, nice signal-to-noise ratio	CAE	LEV (31.3)
	MAPA	REF		1024		00:14:30		ok		focal, gen atyp		12		Fz-Cz	good signal-to-noise ratio	CAE	LEV (31.3)
Sid007	flash	REF		1024		00:24:24		ok		focal, gen atyp		14		F4-C4	ok signal-to-noise ratio	JME	VPA (10.9)
	car	REF		1024		00:06:22		ok		focal, gen atyp		8		F4-C4	ok signal-to-noise ratio	JME	VPA (10.9)
	MAPA	REF		1024		00:14:18		calm, little muscle		focal, gen atyp		17		F4-C4	good signal-to-noise ratio	JME	VPA (10.9)
Sid009	flash	REF		1024		00:17:47		good/calm		focal, gen atyp, gen typ		16		C4-P4	good to very good signal-to-noise ratio	JME	LTG (5.6)
	car	REF		1024		00:07:26		ok, no muscle		gen atyp		5		Cz-Pz	moderate signal-to-noise ratio	JME	LTG (5.6)
	MAPA	REF		1024		00:14:27		good/calm		focal, gen atyp		19		Cz-Pz	good signal-to-noise ratio	JME	LTG (5.6)
	sim	REF		1024		01:02:04		ok, little alpha		focal, gen atyp, gen typ		41		Cz-Pz	good signal-to-noise ratio	JME	LTG (5.6)
Sid010	flash	REF		1024		00:10:46		ok		focal, gen atyp, gen typ		14		F4-C4	moderate to good signal-to-noise ratio	Jeavon's syndrome	-
	car	REF		1024		00:06:41		ok		focal, gen atyp, gen typ		6		Fz-Cz	moderate to good signal-to-noise ratio	Jeavon's syndrome	-
	MAPA	REF		1024		00:22:03		ok, some muscle artifact		focal, gen atyp, gen typ		12			good signal-to-noise ratio, constant fine muscle artifact on F4-C4; alternative Fz-Cz	Jeavon's syndrome	-
	sim	REF		1024		00:31:00		very moderate, little alpha		focal, gen atyp, gen typ		31		Fz-Cz	sometimes moderate, somtimes good signal-to-noise ratio	Jeavon's syndrome	-
Sid011	flash	REF		1024		00:22:51		great, little muscle inbetween		focal, gen atyp, gen typ		74		F4-C4	very good signal-to-noise ratio	JAE	-
	car	REF		1024		00:07:36		ok, few muscle artifact		focal, gen atyp		20		F4-C4	good signal-to-noise ratio, constant fine muscle artifact on F4-C4; alternative Fz-Cz	JAE	-
	MAPA	REF		1024		00:20:17		good, fine muscle artifact		focal, gen atyp, gen typ		43		F4-C4	good signal-to-noise ratio, constant fine muscle artifact on F4-C4; alternative Fz-Cz	JAE	-
	sim	REF		1024		00:39:41		ok, some muscle artifact		focal, gen atyp		93		F4-C4	good signal-to-noise ratio, constant fine muscle artifact on F4-C4; alternative Fz-Cz	JAE	-
Sid012	flash	REF		1024		00:22:58		good/ calm		focal, gen atyp, gen typ		30		F4-C4	very good signal-to-noise ratio	JAE	STM (3.6)
	car	REF		1024		00:14:23		ok, alpha partly suppressed		no		0		Fz-Cz	if included for baseline analysis, use P8-O2	JAE	STM (3.6)
	MAPA	REF		1024		00:15:35		ok, little alpha		focal, gen atyp		4		Fz-Cz	moderate signal-to-noise ratio beause many IEDs are of small amplitude	JAE	STM (3.6)
	sim	REF		1024		00:42:03		ok, little alpha		focal, gen atyp		10		Fz-Cz	moderate signal-to-noise ratio beause many IEDs are of small amplitude	JAE	STM (3.6)
Sid013	flash	REF		1024		00:07:54		ok, moderate alpha		focal, gen atyp, gen typ		33		F4-C4	good signal-to-noise ratio, baseline of quite high amplitude	CAE	-
	car	REF		1024		00:15:13		unsteady baseline		focal, gen atyp, gen typ		46		F4-C4	unsteady baseline, ok signal-to-noise ratio	CAE	-
	MAPA	REF		1024		00:21:13		no muscle, unsteady baseline		focal, gen atyp		152		F4-C4	very active EEG, unsteady baseline but no muscle artifact	CAE	-
	sim	REF		1024		00:38:52		no muscle, unsteady baseline		focal, gen atyp		173		F4-C4	very active EEG, unsteady baseline but no muscle artifact	CAE	-
Oslo dataset
No of patients:	12		No of EEGs:	40	summed EEG duration:	11:43:39	[hr:mm:ss]			No of IED-bursts:		1625
		No of EEGs w/flash test		12
		No of EEGs w/car test		12	mean EEG duration:	0:17:35.475000	[hr:mm:ss]
		No of EEGs w/storm test		0
		No of EEGs w/simulator		5
Frankfurt dataset
55_gen_atyp_1803	no behavioral testing	REF		1024		03:00:17		not returning to alpha, mostly theta		focal, gen atyp		1029		F3-C3	stopped ASM, very active EEG, encephalopathic baseline, good signal to noise ratio	FLE left	OXC (20.0), LEV (50.0)
55_gen_atyp_0904	no behavioral testing	REF		1024		03:00:03		not returning to alpha, mostly theta		focal, gen atyp		1370		F3-C3	stopped ASM, very active EEG, encephalopathic baseline, good signal to noise ratio	FLE left	OXC (20.0), LEV (50.0)
55_gen_atyp_1917	no behavioral testing	REF		1024		00:47:05		not returning to alpha, mostly theta		focal, gen atyp		253		F3-C3	stopped ASM, very active EEG, encephalopathic baseline, good signal to noise ratio	FLE left	OXC (20.0), LEV (50.0)
Frankfurt dataset
No of patients:	1		No of EEGs:	3	summed EEG duration:	6:47:25	[hr:mm:ss]			No of IED-bursts:		2652
					mean EEG duration:	2:15:48.333000	[hr:mm:ss]
Entire dataset																	Patients
No of patients:	66		No of EEGs:	125	summed EEG duration:	1 day, 22:50:12	[hr:mm:ss]			No of IED-bursts:		6187
																	mean age:	37
																	median age:	24
					mean EEG duration:	00:22:28.896000	[hr:mm:ss]			IED-burst prevalence:		2.20178	per minute				gender ratio, females:	34
					median EEG duration:	00:18:05	[hr:mm:ss]

## Sheet: Table S2
Patient No.	Sex	Age at time of	iART	Handedness	Epilepsy type/syndrome	Seizure types	Duration of epilepsy	Current ASM (dose [mg]	Earlier treatments	Seizure frequency	Family history	Comorbidities	IED type in car test & iART	EEG-channel taken		Test duration of	No. of triggers	No. of IEDs	Mean RT during	RT-prolongation due	Mean duration of	IED-associated	Mean duration of	No. of crashes	Crash probability	Crash probability	Crash-probability	Cumulative risk for	Trigger time [ms]	Digital latency [ms]	Model sensitivity to	Model specificity to	False-positive IED	No. of classifications by	Model detection rates given in [%] of the total number of classifications per session				Test duration	No. of triggers	No. of IED-bursts	Incorrect responses	Missed responses	IED-associated	Mean duration of IEDs	IED-associated	Mean duration of IEDs	IED-associated	Mean duration of IEDs
		testing [yrs.]	language				at time of testing [yrs.]	per kg bodyweight)		per month	positive for:			for IED-detection		the car test [min]	per test session	in car test	normal EEG [ms]	to IEDs/session [ms]	IEDs w/o crash [ms]	crashes	IEDs w/crash [ms]	during normal EEG	IED [%]	normal EEG [%]	IED-norm EEG [%]	a crash [%]	in the car test	Quantiles 0, 1, 2, 3, 4	detect IEDs in car test	detect IEDs in car test	detection rate [/min]	the model/session	True-positive	True-negative	False-positive	False negative	of iART [min]	per test session	in iART	during norm EEG	during norm EEG	correct responses	w/correct response [ms]	incorrect responses	w/incorr response [ms]	missed responses	w/missed response [ms]
1			German	right	fE-sE (cystic lesion temporal left)	epigastric aura, FIAS	5	LTG (2), LCM (5.3)	epilepsy surgery temporal left	1-2	Glioblastoma	Depression	focal, incompletely generalized	T3-T5		26	73	44	428	60.7	1853	4	2892	1	10	3.4	6.6	8	901.8	31, 59, 65, 76, 126	0.86	0.99	2.8	7797	0.56432	98.4225	0.923432	0.0897781	N/A because of technical reasons
2			German	right	GGE	GTCS, Absence with eye lid myoclonia	2	VPA (20), LEV (25)	-	1	Father with GGE	-	gen atyp	T4-T6		8	78	49	356.1	78.4	1709	1	3194	0	2	0	2.04082	10.7	957.5	47, 76, 87, 97, 128	0.9	0.99	2.1	2397	2.04422	97.038	0.70922	0.208594	10	66	51	0	0	50	964	1	1832	0
3			German	right	fE-sE (after DNET resection temporal left)	epigastric aura, FBTC	28	BRV (3.3), ESL 16)	temporal pole resection, AHE left	4-8 auras	-	Depression, Aphasia	focal	F3-T3		12	178	72	476.9	18.3	1358	0	716	0	0	0	0	0.8	790.2	41, 62, 77, 101, 158	0.89	0.99	2.3	3597	1.16764	97.9149	0.778426	0.139005	N/A because of technical reasons
4			English	right	TLE left	FIAS (episodes with memory deficit)	?	-	-	Daily?	Son with GGE	-	focal, incompletely generalized	T3-T5		14	61	29	627.6	39.2	671	1	1307	1	3.4	3.2	0.2	2.9	831.8	64, 84, 92, 106, 133	0.95	0.99	2.6	4197	0.458163	99.8553	0.916325	0.0241138	N/A because of technical reasons
5			German	right	fE-uE	mainly nocturnal focal seizures	8	-	-	almost every night	Maternal grandfather with epilepsy	-	focal, gen atyp	C4-P4		16	135	26	480.8	20.3	859	0		0	0	0	0	0.9	511.9	39, 58, 68, 78, 108	0.83	0.97	5.9	2997	0.867534	95.7958	3.16984	0.166834	9	25	4	0	0	4	1120	0		0
6			German	right	CAE	Absence	9	BRV (3.3)	VPA, ESM, LEV	0 since 2 yrs.	sister w/ febrile seizures	-	gen typ	F4-C4		36	246	51	474.2	56.5	1210	2	12367	0	3.9	0	3.92157	6.7	758.4	41, 48, 64, 75, 122	0.91	0.99	2.8	10797	0.472353	98.5366	0.944707	0.00926183	21	91	10	2	1	7	3748	2	5234	4	10694
7			German	left	fE-uE	focal motor, FIAS, FBTC, GTCS	17	LEV (?), LTG (?), LCM (?)	LEV	10-12	negative for epilepsy	-	focal, gen atyp, gen typ	F4-C4		21	123	17	547.9	135.1	1697	5	3313	2	29.4	1.9	27.5	43.1	968.7	42, 49, 60, 73, 84	0.81	0.99	2.8	6297	0.26997	98.7296	0.921074	0.0794029	16	45	12	0	0	10	1764	1	4790	1	5230
8			Arabic	right	JAE	Absence	13	VPA (17.3), LCM (2.3)	?	≈16	paternal uncle with GCTS	sleep apnea	gen atyp	Fz-Cz		23	77	0	621.3											46, 59, 69, 77, 117		0.98	3..5	5097	0	98.3716	1.58917	0.0392388	29	73	1	1	0	1	1557	0		0
9			German	right	fE-uE	unspec. Aura, automatism, FIAS, focal motor, FBTC	5	LTG (5.2), BRV (3.4)	LTG, PER, LEV	0.5	-	-	focal, gen atyp	T3-T5		26	12	76	554..5	10.4	880	1	1775	1	1.3	0.8	0.5	0.4	998	42, 49, 59, 75, 122	0.67	0.99	0.5	13800	0.550725	99.1014	0.0797101	0.268116	26	33	21	0	0	21		0		0
10			German	right	fE-uE	automatisms, FIAS, FBTC	4	OXC (18.8)	VPA, BRV, LTG, LCM	1	-	cardiac bifascicular block	focal	F4-C4		20	51	1	574	32.3	1140	0		0	0	0	0	1.9	965.5	31, 48, 64, 76, 83	1	0.99	1.8	5397	0.0185288	99.3515	0.648508	0	52	61	0	0	0	0		0		0
11			Arabic	left	multifocal E-uE	GTCS	7	-	VPA, LEV	3 seizures in 7 yrs.	brother & sister w/epilepsy, parents 1st cousins	PNES, suspected Brugada syndrome	mostly focal, few gen atyp	F4-C4		28	425	97	564.7	48.3	1201	1	1061	3	1	0.9	0.1	4.6	849	30, 52, 60, 73, 116	0.97	0.94	9.7	6897	1.4789	93.1419	5.33565	0.0434972	23	140	60	2	0	59	1360	0		1	843
12			German	right	DEE: Lennox-Gastaut syndrome, double cortex syndrome	oral automatisms, FIAS, tonic, clonic	23	OXC (21.4), ZSM	LTG, LCM, TPM, VPA, PER, ESM, STM	4-8	-	cognitive impairment, adipositas, hyperopia	gen atyp, gen typ	F4-C4		9	205	112	593.2	59.7	2125	13	2293	5	11.6	5.6	6	7.7	840	39, 58, 67, 76, 119	0.57	0.99	9.3	2697	4.15276	92.5102	3.11457	0.222469	N/A because of cognitive impairment of patient
13			German	right	fE-uE	aura, focal motor, focal sensory, FIAS	12	LEV (5.5), LTG (4.1), TPM (6.4)	CNB, PER, BRV, LCM, VPA, CBZ, CLB	aura: 4-10, focal motor: 1	-	PNES, depression, migraine	mainly focal	C4-P4		14	305	104	747.44	4.7	1265	1	1373	1	1	0.5	0.5	0.2	682.5	35, 69, 81, 96, 146	0.99	0.95	14	4197	2.47796	92.7091	4.78914	0.0238265	20	105	67	0	0	67		0		0
14			German	right	TLE left	FIAS, FBTC	2	LTG (10.9), CNB (3.6), PGB (2.7), ZNS (3.6)	microsurgical tempoal pole resection left	8-10	-	depression, personality and eating disorder	focal, gen atyp	F7-FT9		21	111	45	612.9	64.7	1809	2	1339	2	4.4	3.1	1.3	9.3	864.5	N/A	0.95	0.99	2.7	6297	0.714626	98.1896	1.064	0.0317612	29	79	29			29		0		1	2320
15			German	right	fE-uE	FIAS, myoclonias (?)	5	LTG (2.3), LEV (54.5)	-	?	grandfather with epilepsy	migraine with aura	gen atyp	C3-P3		30	65	1	566.1	36.9	664	0		0	0	0	0	2.6	1091	38, 57, 66, 74, 90	1	0.99	2.1	8997	0.0111148	99.2775	0.711348	0	31	33	12	0	0	12		0		0
16			English	right	fE-uE	GTCS, FIAS, FBTC	36	CBZ (9.8), LEV (30.5), CLB (0.4)	PHT, PHB, CBZ	1-2	brother with febrile seizures	Depression, cognitive impairment	focal, gen atyp	T8-P8		21	53	15	587.7	20	1842	8	2185	14	53.3	38.9	14.4	14.4	1589.4	50, 65, 79, 87, 116	0.79	0.99	1.7	6297	0.238209	99.1266	0.571701	0.0635223	N/A no indication for test from referring physician
17			English	right	IGE	Absence, GTCS	20	LTG (2.0), ZNS (4.0),	LEV, VPA, ESM	<1 per year	negative for epilepsy	Anxiety, depression, migraine	focal	T7-P7		18	31	5	504.9	71.4	741	1	1488	1	16.6	4.5	12.1	12.1	484.8	54, 62, 76, 88, 101	0.6	0.99	1.3	5397	0.111173	99.333	0.444691	0.111173	N/A no indication for test from referring physician
18			English	right	SeLECTS	oral automatisms, focal motor	13	LEV (25.0)			negative for epilepsy	-	focal, gen atyp	T8-P8		9	49	11	607.1	29.5	903	0		1	0	2.9	-2.9	2.5	654.7	36, 59, 69, 84, 123	0.83	0.98	3.6	2697	0.370782	98.3315	1.22358	0.0741565	N/A no indication for test from referring physician
19			English	right	Suspicion of occipital lobe epilepsy	FIAS	7	VPM (3.5)	LEV, CLB, LTG, TPM	?	negative for epilepsy	Depression, somatic symptom disorder	focal	P4-O2	N/A no indication for test from referring physician																								26	66	5	0	0	5	806	0		0
20			English	right	Atypical absence epilepsy	Absence	8	-	ESM		negative for epilepsy	Cognitive difficulties at school	focal, gen atyp, gen typ	F4-C4		35	343	93	481.1	105.1	1434	6	1505	2	6.5	0.8	5.7	27.4	816.9	33, 57, 65, 78, 121	0.91	0.97	6.9	10497	0.885967	96.7038	2.32447	0.0857388	13	60	28	0	0	26	1703	2	1904	0
Mean		31													Mean	20.3684	137.947	44.6316	547.33	49.5278	1297.83	2.55556	2629.14	1.88889	8.02222	3.69444	4.33124	8.67778	864.256	41, 60, 67, 83, 117	0.857222	0.982105	4.16111	6123.47	0.887103	97.4969	1.59261	0.0884468	23.4615	67.4615	23.0769	0.416667	0.0833333	22.3846	1627.75	0.461538	3440	0.538462	4771.75
															SD	8.39451	113.287	36.7584	87.1334	32.8611	445.424	3.38661	2808.11	3.19529	13.2351	8.70794	7.12815	10.6031	234.792	9, 10, 18, 11, 19	0.126658	0.014356	3.49637	3032.31	1.01427	2.25758	1.44221	0.0770159	10.8104	30.6007	21.9491	0.759203	0.276385	21.9248	923.505	0.745797	1580.02	1.0824	3765.94
Size	11 female	0													count	19	19	19	18	18	18	18	14	18	18	18	18	18	18	18	18	18	19	19	19	19	19	19	13	13	13	12	12	13	8	13	4	13	4
															Median	21	78	44	565.4	43.75	1237.5	1	1640	1	2.7	0.85	0.9	5.65	844.5	40, 59, 68, 78, 120	0.895	0.99	2.75	5397	0.550725	98.3716	0.923432	0.0741565	23	66	12	0	0	12	1458.5	0	3347	0	3775
															Median ± 95%-CI					43.8 (20.3-64.7)	1238 (880-1709)		1640 (1307-3194)		2.7 (0-10.0)	0.9 (0-3.2)	0.9 (0-6.0)	5.7 (1.9-10.7)	844.5 (758.4-965.5)		0.90 (0.81-0.95)	0.99 (0.98-0.99)	2.8 (2.1-5.9)		0.6 (0.2-1.2)	98.4 (96.7-99.1)	0.9 (0.7-2.3)	0.1 (0-0.1)							1459 (806-4350)		3347 (1832-5234)		3775 (843-10694)
															IED prevalence/min			2.19121																							0.983607
															Wilcoxon test			S vs. AP		Wilcoxon test	column V vs. X		column V vs. X		column Z vs. AA		Wilcoxon AB vs. AC	Correlation AB vs. AC	column AD vs. BE	Friedman test	column AF vs. BF	column AG vs. BG	column AH vs. BH								AP vs. S				Columns AT vs. AV vs. AX		Columns AT vs. AV vs. AX		Columns AT vs. AV vs. AX
															p value			<0.01		RTnorm EEG vs. RTIED	0.02		0.02		<0.01		<0.01	R2=0.7, p<0.01	0.74	among quantiles	0.45	0.11	0.02								0.02				Friedman test not possible		Friedman test not possible		Friedman test not possible
																		Wilcoxon test		<0.01							multiplication factor AB vs. AC: 6.3			<0.01											Wilcoxon test
																																															3555
[truncated: 17 more columns]

## Sheet: Table S3
				Optimization of IED-detection model performance
					Sens.	Spec.	F1	MCC	NPV	ROC-AUC	PR-AUC
			ResNet34	Global CE, norm/IED 1:1	0.67	0.5	0.41	0.12	0.97	0.83	0.32
			ResNet34	Focal CE, norm/IED 1:1	0.76	0.77	0.55	0.26	0.98	0.83	0.43
			ResNet34	Focal CE, norm/IED 5:1	0.81	0.92	0.69	0.42	0.98	0.9	0.51
			Pre-trained ResNet34	Focal CE, norm/IED 5:1	0.86	0.91	0.7	0.47	0.99	0.9	0.57
			Pre-trained ResNet34	Focal CE, norm/IED 5:1, fine-tuning	0.84	0.96	0.79	0.58	0.98	0.89	0.62
			10-layer CNN	norm/IED 1:1	0.52	0.98	0.51	0.11	0.96	0.8	0.13

## Sheet: Table S4
Question/command		Video text in English					Translation to French							Translation to Italian						Translation to German						Translation to Spanish						Translation to Portugese					Translation to Croatian					Translation to Czech						Translation to Romanian
							inserted at the bottom of the video for each case
1		Remember the time, it is					Rappelez-vous de l'heure, il est:							Ricordi l'ora, è:						Merken Sie sich die Zeit, es ist:						Recorda la hora siguiente, son las :						Memorize a hora, a hora é					Koliko je sati? sada je					Zapamatujte si, kolik je právě hodin. Je:						Amintiți-vă de timp, este:
2		What's your name?					Quel est votre nom ?							Qual è il suo nome?						Wie lautet Ihr Name?						¿Cómo te llamas?						Qual é o seu nome?					Kako se zovete?					Jak se jmenujete?						Cum vă numiți?
3		What's the name of this place?					Quel est le nom de cet endroit ?							Come si chiama questo posto?						Wie lautet der Name dieses Ortes?						¿Cómo se llama este lugar?						Qual é o nome deste lugar?					Gjde se nalazite?					Jak se jmenuje toto místo ?						Cum se numește acest loc?
4		What do you call this?					Dites-moi ce que c'est!							Come si chiama questo?						Was ist das?						¿Cómo se llama esto?						Qual o nome disto?					Sto je ovo?					Co je toto ?						Cum se numește asta?
		(view to pen)																		(Blick zu Kugelschreiber)						(lapicera o boligrafo)						(Blick zu Kugelschreiber)
5		What do you call this?					Dites-moi ce que c'est!							Come si chiama questo?						Was ist das?						¿Cómo se llama esto?						Qual o nome disto?					Sto je ovo?					Co je toto ?						Cum se numește asta?
		(view to wrist watch)																		(Blick zu Armbanduhr)						Reloj						(Blick zu Armbanduhr)
6		Touch your nose					Touchez votre nez							Tocchi il naso						Berühren Sie Ihre Nase						Tócate la nariz						Toque no seu nariz					Dodirnite nos!					Dotkněte se nosu						Atingeți-vă nasul
7		Touch your right ear with your thumb					Touchez votre oreille droite avec votre pouce							Tocchi il suo orecchio destro con il pollice						Berühren Sie Ihr rechtes Ohr mit Ihrem Daumen						Toca tu oreja derecha con el pulgar						Toque no seu ouvido direito com o polegar					Dodirnite palcu vaše desno uho!					Dotkněte se palcem pravého ucha						Atingeți-vă urechea dreaptă cu degetul mare
8		Wave hello					Saluez de la main							Saluti con la mano						Winken Sie						Saluda con la mano						Acene com a sua mão					Mašite rukom!					Zamávejte na pozdrav						Salutare cu mâna
		(show and wave with hand for 6-7 s)					(montrer et agiter la main pendant 6-7 s)							(mostra e agita con la mano per 6-7 s)						(vormachen und 6-7s mit der Hand winken)						(mostrar y agitar con la mano durante 6-7 s)						(vormachen und 6-7s mit der Hand winken)
9		Reach for the money on the screen					Touchez l'argent sur l'écran							Raggiunga i soldi sullo schermo						Greifen Sie nach dem Geld auf dem Bildschirm						Alcanza el dinero en la pantalla						Alcance o dinheiro que está no ecrã					Dotaknite novac na ekranu!					Sáhněte po penězích na obrazovce						Atingeți banii de pe ecran
10		Look at the face as it moves across the screen					Regardez le visage qui se déplace sur l'écran							Guardi la faccia mentre si muove sullo schermo						Betrachten Sie das Gesicht, während es sich über den Bildschirm bewegt						Mira la cara mientras ella se mueve por la pantalla						Olhe para a cara enquanto esta se move no ecrã					Pratite pogledom lice, dok se kreće po ekranu!					Sledujte obličej, jak se pohybuje po obrazovce						Priviți fața în timp ce se deplasează pe ecran
11		What time did I ask you to remember before?					Quelle heure vous ai-je demandé de vous souvenir							Che ora Le ho chiesto di ricordare prima?						An welche Zeit habe ich Sie gebeten, sich zu erinnern?						¿Qué hora te pedí que recordaras antes?						Qual foi a hora que lhe pedi para recordar no início?					Ponovite vrjeme, koje ste malo prije rekli?					Kolik bylo hodin, když jsem vás žádal, abyste si zapamatoval(a) čas ?						La ce oră vam rugat sa-va amintești mai înainte?
12		Hold up your right arm while I count to three;					Levez votre bras droit pendant que je compte jusqu'à trois ; un, deux, trois…							Tenga il braccio destro alzato mentre conto fino a tre; uno, due, tre						Halten Sie Ihren rechten Arm hoch, während ich bis drei zähle;						Levanta tu brazo derecho mientras cuento hasta tres; uno, dos, tres						Levante o seu braço direito enquanto eu conto até três;					Podignite desnu ruku, dok izbrojim do tri, jedan, dva, tri					Zvedněte pravou ruku, zatímco budu počítat do tří; jedna, dva, tři.						Ridicați brațul drept în timp ce eu număr până la trei; unu, doi, trei.
		one, two, three																		eins, zwei, drei												um, dois, três
13		Hold up your left arm while I count to three;					Levez votre bras gauche pendant que je compte jusqu'à trois ; un, deux, trois...							Tenga il braccio sinistro alzato mentre conto fino a tre; uno, due, tre						Halten Sie Ihren linken Arm hoch, während ich bis drei zähle;						Levanta el brazo izquierdo mientras cuento hasta tres; uno, dos, tres						Levante o seu braço esquerdo enquanto eu conto até três;					Podignite ljevu ruku, dok izbrojim do tri, jedan, dva, tri					Zvedněte levou ruku, zatímco budu počítat do tří; jedna, dva, tři.						Ridicați brațul stâng în timp ce eu număr până la trei; unu, doi, trei.
		one, two, three																		eins, zwei, drei												um, dois, três
14		Hold up your right leg while I count to three;					Levez votre jambe droite pendant que je compte jusqu'à trois : un, deux, trois…							Tanga la gamba destra alzata mentre conto fino a tre; uno, due, tre						Halten Sie Ihr rechtes Bein hoch, während ich bis drei zähle;						Levanta la pierna derecha mientras cuento hasta tres; uno, dos, tres						Levante a sua perna direita enquanto eu conto até três;					Podignite desnu nogu, dok izbrojim do tri, jedan, dva, tri					Zvedněte pravou nohu, zatímco budu počítat do tří; jedna, dva, tři.						Ridicați piciorul drept în timp ce eu număr până la trei; unu, doi, trei.
		one, two, three																		eins, zwei, drei												um, dois, três
15		Hold up your left leg while I count to three;					Levez votre jambe gauche pendant que je compte jusqu'à trois : un, deux, trois…							Tenga su la gamba sinistra alzata mentre conto fino a tre; uno, due, tre						Halten Sie Ihr linkes Bein hoch, während ich bis drei zähle;						Levanta la pierna izquierda mientras cuento hasta tres; uno, dos, tres						Levante a sua perna esquerda enquanto eu conto até três;					Podignite ljevu nogu, dok izbrojim do tri, jedan, dva, tri					Zvedněte levou nohu, zatímco budu počítat do tří; jedna, dva, tři.						Ridicați piciorul stâng în timp ce eu număr până la trei; unu, doi, trei.
		one, two, three																		eins, zwei, drei												um, dois, três
16		Say					Dites							Dica						Sagen Sie						Diga						Diga					Recite					Řekněte						Spune
17		Zero					0	Zéro						0	Zero					0	Null					0	Cero					0	Zero				0	nula				0	Nula					0	zero
18		One					1	Un						1	Uno					1	Eins					1	Uno					1	Um				1	jedan				1	Jedna					1	unu
19		Two					2	Deux						2	Due					2	Zwei					2	Dos					2	Dois				2	dva				2	Dva					2	doi
20		Three					3	Trois						3	Tre					3	Drei					3	Tres					3	Três				3	tri				3	Tři					3	trei
21		Four					4	Quatre						4	Quattro					4	Vier					4	Cuatro					4	Quatro				4	četiri				4	Čtyři					4	patru
22		Five					5	Cinq						5	Cinque					5	Fünf					5	Cinco					5	Cinco				5	pet				5	Pět					5	Cinci
23		Six					6	Six						6	Sei					6	Sechs					6	Seis					6	Seis				6	šest				6	Šest					6	Șase
24		Seven					7	Sept						7	Sette					7	Sieben					7	Siete					7	Sete				7	sedam				7	Sedm					7	Șapte
25		Eight					8	Huit						8	Otto					8	Acht					8	Ocho					8	Oito				8	osam				8	Osm					8	Opt
26		Nine					9	Neuf						9	Nove					9	Neun					9	Nueve					9	Nove				9	devet				9	Devět					9	Nouă
27		Ten					10	Dix						10	Dieci					10	Zehn					10	Diez					10	Dez				10	deset				10	Deset					10	Zece
28		Eleven					11	Onze						11	Undici					11	Elf					11	Once					11	Onze				11	jedanaest				11	Jedenáct					11	Unsprezece
29		Twelve					12	Douze						12	Dodici					12	Zwölf					12	Doce					12	Doze				12	dvanaest				12	Dvanáct					12	Douăsprezece
30		Thirteen					13	Treize						13	Tredici					13	Dreizehn					13	Trece					13	Treze				13	trinaest				13	Třináct					13	Treisprezece
31		Fourteen					14	Quatorze						14	Quattordici					14	Vierzehn					14	Catorce					14	Catorze				14	četrnaest				14	Čtrnáct					14	Paisprezece
32		Fifteen					15	Quinze						15	Quindici					15	Fünfzehn					15	Quince					15	Quinze				15	petnaest				15	Patnáct					15	Cincisprezece
33		Sixteen					16	Seize						16	Sedici					16	Sechszehn					16	Dieciséis					16	Dezasseis				16	šesnaest				16	Šestnáct					16	Șaisprezece
34		Seventeen					17	Dix-sept						17	Diciassette					17	Siebzehn					17	Diecisiete					17	Dezassete				17	sedamaest				17	Sedmnáct					17	Șaptesprezece
35		Eighteen					18	Dix-huit						18	Diciotto					18	Achtzehn					18	Dieciocho					18	Dezoito				18	osamnaest				18	Osmnáct					18	Optsprezece
36		Nineteen					19	Dix-neuf						19	Diciannove					19	Neunzehn					19	Diecinueve					19	Dezanove				19	devetnaest				19	Devatenáct					19	Nouăsprezece
37		Twenty					20	Vingt						20	Venti					20	Zwanzig					20	Veinte					20	Vinte				20	dvadeset				20	Dvacet					20	Douăzeci
38		Thirty					30	Trente						30	Trenta					30	Dreissig					30	Treinta					30	Trinta				30	trideset				30	Třicet					30	Treizeci
39		Fourty					40	Quarante						40	Quaranta					40	Vierzig					40	Cuarenta					40	Quarenta				40	četrdeset				40	Čtyřicet					40	Patruzeci
40		Fifty					50	Cinquante						50	Cinquanta					50	Fünfzig					50	Cincuenta					50	Cinquenta				50	pedeset				50	Padesát					50	Cincizeci
41		white noise
